# Supplementary material for: Aldosterone Suppresses Endothelial Mitochondria through Mineralocorticoid Receptor/Mitochondrial Reactive Oxygen Species Pathway
Source: Biomedicines. 2022 May 12;10(5):1119. doi: 10.3390/biomedicines10051119 (PMC9138689; doi:10.3390/biomedicines10051119)
Supplement: Supplementary file 1 [file biomedicines-10-01119-s001.zip]

Archive with 1 entries (1 files):
- biomedicines-1658726-supplementary.pdf
